# Supplementary material for: Repeatability and reliability of exploratory behavior in proactive and reactive zebrafish, Danio rerio
Source: Sci Rep. 2018 Aug 14;8:12114. doi: 10.1038/s41598-018-30630-3 (PMC6092368; doi:10.1038/s41598-018-30630-3)
Supplement: Supplementary file 1 — Dataset 1 [file 41598_2018_30630_MOESM1_ESM.xlsx]

## Sheet: Sheet1
ID	Strain (1 = LSB 2 = HSB 3 = WC)	Sex (1 = Male 2 = Female)	Swim Speed Week 1 (cm/s)	Swim Speed Week 2 (cm/s)	Swim Speed Week 3 (cm/s)	Swim Speed Week 4 (cm/s)	Swim Speed Week 5 (cm/s)	Stationary Time Week 1 (s)	Stationary Time Week 2 (s)	Stationary Time Week 3 (s)	Stationary Time Week 4 (s)	Stationary Time Week 5 (s)	Time in Center Week 1 (s)	Time in Center Week 2 (s)	Time in Center Week 3 (s)	Time in Center Week 4 (s)	Time in Center Week 5 (s)	Standard Length (cm)
1	1	1	8.57	9.32	8.16	7.65	7.4	0	0.13	2.07	0	0.1	273.33	225.79	292.75	282.51	260.09	2.47
2	1	1	84.86	0.02	0.07	0.13	0.03	300	292.32	293.65	300	297.12	0	293.95	295.42	0	298.29	2.68
3	1	1	7	0.95	2.35	1.36	0.01	0	269.4	219.35	246.58	295.79	297.39	295.39	300	299.99	295.92	2.69
4	1	1	8.34	8.63	9.69	8.84	9.45	56.92	0.07	0.03	0	0	299.23	299.86	298.96	296.22	297.49	2.73
5	1	1	7.58	0.2	0.2	0.65	0.82	0	295.29	294.26	283.58	281.01	299.89	299.49	299.73	299.33	299.43	2.69
6	1	1	0.73	0.19	2.31	7.1	5.28	295.72	295.89	241.77	63.26	105.3	300	300	299.99	31.66	299.86	2.85
7	1	1	1.62	6.92	9.66	8.65	6.72	247.24	87.99	0	0	0	299.69	299.19	300	36.57	299.83	2.9
8	1	1	0.28	0.14	0.14	1.27	1.14	290.02	292.52	292.05	266.39	269.6	300	300	0	43.71	24.99	2.68
9	1	1	0.88	0.55	1.45	0.65	0.6	139.6	256.38	204.83	283.28	256.38	295.09	300	83.95	1.23	254.05	3.01
10	1	1	6.18	9.14	2.3	5.99	5.88	118.45	76.74	208.07	128.69	124.62	299.93	287.08	160.96	34	73.44	2.75
11	1	1	2.55	3.86	8.7	8.67	7.31	220.48	218.38	33.5	53.09	105.5	300	299.99	18.79	5.14	4.74	2.65
12	1	1	4.41	6.22	4.3	5.5	6.38	0.03	0.03	78.14	0.03	0.03	295.76	298.66	17.72	7.71	30.13	2.52
13	1	2	2.76	5.52	6.68	4.89	7.2	200.76	92.16	0.1	39.31	0	290.58	294.22	292.15	297.12	297.63	3.26
14	1	2	6.21	4.84	3.13	2.69	0.89	8.07	47.01	146.11	143.1	250.65	285.81	294.96	294.22	293.75	202.2	2.42
15	1	2	0.03	0.12	0.02	0.2	1.39	295.82	289.15	295.19	289.45	290	300	291.99	295.12	298.73	30.6	2.22
16	1	2	0.24	4.9	7.94	7.37	7.11	287.05	73.44	0	0.03	0.03	300	294.12	298.09	300	299.66	2.87
17	1	2	7.58	1.08	1.47	1.5	3.37	16.78	267.63	259.49	249.54	158.22	296.49	294.99	299.76	299.96	299.99	2.68
18	1	2	1.03	6.42	5.65	4.72	3.64	282.34	41.47	69.57	22.46	64.9	299.96	299.26	299.59	297.49	298.76	2.67
19	1	2	0.54	0.29	0.6	9.83	11.02	286.85	287.25	282.14	0	0	300	298.83	292.95	256.35	272.5	2.68
20	1	2	9.53	7.38	7.79	8.42	7.5	0	0	0	0	0	278.54	288.05	288.68	295.22	277.97	2.75
21	1	2	1.03	4.91	0.72	1.27	0.2	248.41	135.97	271.53	258.82	296.62	300	292.65	300	300	300	3.62
22	1	2	1.27	0.64	0.07	2.3	6.87	274.53	284.25	297.96	206.67	0.07	227.79	299.36	299.99	105.3	300	3.11
23	1	2	0.43	2.16	7.96	2.89	3.05	295.82	238.97	48.88	216.01	195.02	299.89	299.66	300	18.35	299.99	2.81
24	1	2	1.23	3.39	3.21	8.5	6.34	269.66	78.78	154.38	0	15.45	299.66	297.43	299.96	20.79	299.16	2.81
25	1	2	0.53	0.05	0.8	0.54	0.61	288.05	282.88	285.35	267.73	280.71	299.59	298.13	300	17.58	297.29	2.8
26	1	2	9.55	7.77	8.35	8.75	7.8	0	4.9	0	0	0	300	299.59	299.99	28.46	299.69	2.86
27	1	2	4.24	1.45	1.04	3.82	2.49	146.91	271	278.37	143.37	178.78	300	300	300	67.37	299.86	3.1
28	1	2	6	8.07	5.96	8.49	8.13	0.03	0	33.87	0	0.03	299.99	299.19	57.86	64.06	36.2	2.86
29	2	1	2.58	0.03	0.03	118.59	0.1	195.26	299.88	297.63	300	300	293.62	282.91	297.66	1.47	31.83	2.62
30	2	1	0.04	0.03	3.3	0.13	1.31	291.22	300	201.26	300.03	259.15	292.99	283.38	296.56	300	291.55	2.92
31	2	1	0.18	0.01	0.06	0.09	0	295.66	300.03	287.92	295.72	298.13	299.99	0	2.04	297.06	0	2.44
32	2	1	6.07	5.03	4.24	6.98	6.6	0	0	61.13	0	0.03	279.91	287.25	292.85	271.03	294.79	2.7
33	2	1	0.3	0.28	0.75	0.79	0.79	292.09	293.05	282.28	288.32	281.68	297.89	290.69	300	295.56	296.06	2.79
34	2	1	0.02	0.01	0	0	0.04	298.13	299.86	300.03	297.02	297.96	300	299.89	300	297.49	299.96	3.09
35	2	1	5.04	3.76	4.69	3.69	2.95	0.03	49.62	0.03	0.23	84.75	72.77	39.34	61.83	63.96	43.38	2.65
36	2	1	1.44	1.12	1.62	1.42	1.64	246.54	244.61	227.16	244.14	241.6	231.99	23.62	34.07	3.5	100.33	2.61
37	2	1	0.1	3.92	0.01	0.57	0.01	271.3	168.2	296.76	272	294.79	295.26	44.91	269.23	240.97	0	2.64
38	2	1	1.26	5.53	1.63	7.07	6.68	242.1	91.76	208.24	0.03	0	299.79	291.42	283.08	24.82	298.53	3.04
39	2	1	0.09	4.94	2.59	0.55	0.35	296.22	71.54	131	271.93	275.47	300	300	297.32	180.51	298.93	3.07
40	2	1	3.86	1.63	7.26	4.99	8.56	182.98	216.88	8	133.23	0	166.06	112.58	38.83	110.54	8.61	2.55
41	2	1	4.97	0.05	1.5	0.06	0.5	130.53	296.52	300	290.25	296.69	284.75	299.79	0.43	0	0.67	2.83
42	2	2	0.01	0.17	0.01	0.5	0.82	287.35	297.46	293.92	281.78	270.63	288.15	300	294.06	300	294.76	2.5
43	2	2	0.03	0.4	2.44	1.66	2.81	287.98	281.14	235.93	250.35	221.12	289.28	299.66	295.42	298.89	295.52	2.6
44	2	2	6.26	5.86	2.82	2.39	0.34	25.66	52.79	160.92	193.29	250.55	0	154.95	197.56	32.43	12.28	3.12
45	2	2	3.63	4.72	5.23	3.96	4.8	0.17	0.03	0	35.13	0	295.49	63.3	36.1	26.66	70	2.55
46	2	2	0.11	1.13	1.3	0	1.57	285.11	226.56	212.04	298.09	212.26	300	38.8	31.63	0	207.5	3.18
47	2	2	0.67	0.46	1.03	0.26	0.43	244.67	275.6	244.87	279.24	270.13	294.09	297.79	296.22	298.89	296.22	3
48	2	2	0.05	2.12	4.13	2.21	1.55	300.03	194.86	99.13	150.35	186.15	0	86.58	171.8	213.38	241.47	2.68
49	2	2	0.01	0.04	0.03	0.71	0.5	299.69	296.99	300.03	296.79	277.61	300	299.16	300	132.4	298.23	3.05
50	2	2	3.97	0.43	6.44	5.19	4.28	176.34	295.86	0.03	57.62	86.48	300	300	299.96	76.84	298.26	2.95
51	2	2	6.76	0.01	7.63	5	5.34	61.49	300.03	36.67	132.66	40.77	10.31	0	61.65	110.54	18.55	2.85
52	2	2	0	0	0	0	0.09	298.63	296.16	300.03	299.69	286.95	0	0	0	0	0.17	3.06
53	2	2	0	0	0.39	0.09	0	298.23	294.32	285.05	285.98	290.08	0	0	0	0	0	3.15
54	2	2	7.12	7.77	6.74	6.86	6.13	0	0	0	0	0.03	299.56	298.33	5.21	3.57	13.41	3.19
55	2	2	0.04	0.01	0.01	0.01	35.38	300.03	297.99	299.03	300	300	300	298.03	0	0	0.3	2.9
56	3	1	4.46	1.48	3.24	1.28	0.05	0.03	231.39	110.94	245.24	298.53	126.39	156.25	16.75	78.64	257.45	2.94
57	3	1	2.6	3.92	2	4.31	6.37	0.13	0.03	8.64	0	27.96	209.77	125.76	136.27	10.21	55.29	3.26
58	3	1	5.35	7.01	5.29	6.54	2.2	156.29	98.1	93.93	4.77	127.53	4.54	79.98	12.15	12.48	134.4	3.14
59	3	1	9.12	11.22	9.53	10.13	7.95	0	0	0	9.51	21.65	86.99	123.45	144.14	53.09	23.99	3.43
60	3	1	1.18	6.73	7.01	6.52	6.47	246.41	0	0.03	0	0.9	175.14	19.22	81.35	13.88	89.15	3.13
61	3	1	6.57	10.54	7.96	9.53	8.62	125.02	12.81	0	0.13	0.03	25.39	9.78	23.76	9.54	11.24	3.15
62	3	1	10.47	9.08	5.94	9.73	1.22	12.91	1.67	20.72	21.45	222.59	78.94	23.96	34.93	7.87	131.6	3.04
63	3	1	6.31	7.14	6.08	6.16	4.47	0	0.03	0.07	0.03	0.03	91.06	93.56	132	106.17	85.55	3.22
64	3	1	5.89	6.1	7.31	6.31	7.11	61.59	2.24	0	0	0	137.94	20.59	45.18	58.99	49.58	3.68
65	3	1	7.37	6.51	6.96	6.96	0.11	0	38.8	0.03	0	290.05	52.55	28.49	22.56	5.07	123.59	3.29
66	3	1	4.81	9.2	8.7	8.36	8.24	126.99	0	41.11	0.13	0.07	147.44	32.7	57.29	32.5	32.67	3.24
67	3	1	3.58	3	7.16	6.88	2.73	177.11	79.98	0	15.68	91.32	114.31	93.39	52.65	39.11	191.89	3.09
68	3	1	8.93	8.93	7.45	7.94	7.76	0	0	0	0	0	299.69	299.99	93.63	48.51	25.73	3.09
69	3	2	5.77	9.21	6.22	8.19	5.33	131.7	0.03	70.7	0.1	88.62	3.97	36.2	10.71	4	7.11	3.33
70	3	2	4.07	4.26	3.46	2.77	2.62	0	21.85	3.9	8.61	6.21	86.95	38.5	115.25	39.37	67.43	3.14
71	3	2	8.47	7.32	7.82	8.16	7.73	0	0	0	0	0	25.86	4.5	11.95	8.44	9.11	3.46
72	3	2	7.2	7	8.08	6.76	0.04	0.03	0	0	0	297.09	45.54	51.62	57.32	80.98	248.64	3.29
73	3	2	6.17	7.38	8.65	0.46	0.04	0	0	0	285.35	295.52	57.92	57.22	31.23	0.87	187.48	3.2
74	3	2	1.42	0.05	6.41	8.25	6.32	264.16	296.89	47.11	0	66.9	99.03	17.38	64.36	87.39	13.11	3.22
75	3	2	6.7	8.58	8.09	7.26	6.12	18.48	16.22	0	0.03	0.03	26.99	80.15	11.28	9.64	23.19	3.21
76	3	2	9.18	7.41	6.59	6.32	1.75	1.4	50.58	78.68	66.8	277.14	35.67	25.59	21.62	14.01	0.77	3.26
77	3	2	6.04	6.84	7.37	5.82	6.43	70.8	21.62	0	0	0	23.06	74.61	30.6	17.35	86.38	3.61
78	3	2	6.01	5	4.73	4.06	4.03	0.03	77.61	72.44	12.95	65.7	24.46	82.45	57.29	63.83	101.93	3.05
79	3	2	6.7	0	2.78	5.13	0.44	18.48	300.03	188.42	81.71	285.35	26.99	0	13.85	8.68	2.44	3.19
80	3	2	6.04	10.98	8.72	7.92	6.17	70.8	0.23	1.33	0	0	23.06	16.92	52.25	29.9	27.09	3.53
81	3	2	0.02	1.47	2.75	0.23	0.03	297.06	203.77	43.21	290.58	300.03	300	14.48	35.5	13.45	274.7	3.86
82	3	2	11.04	0.8	5.51	6.32	3	60.99	280.01	156.95	81.85	181.91	297.79	298.56	88.85	11.34	45.31	3.38
